# Supplementary material for: Solid-Phase Parallel Synthesis of Dual Histone Deacetylase-Cyclooxygenase Inhibitors
Source: Molecules. 2023 Jan 20;28(3):1061. doi: 10.3390/molecules28031061 (PMC9920637; doi:10.3390/molecules28031061)
Supplement: Supplementary file 1 [file molecules-28-01061-s001.zip]

Archive with 1 entries (1 files):
- molecules-2144174-supplementary.pdf
